# Supplementary material for: Predicting anti-RhD titers in donors: Boostering response and decline rates are personal
Source: PLoS One. 2018 Apr 26;13(4):e0196382. doi: 10.1371/journal.pone.0196382 (PMC5919536; doi:10.1371/journal.pone.0196382)
Supplement: S1 Dataset — (CSV) [file pone.0196382.s001.csv]

PID	Log2Titer	CumulativeNrOfBoosters
1	10	0
1	10	0
1	10	0
1	10	0
1	10	0
1	10	0
1	10	0
1	10	0
1	10	0
1	10	0
1	10	0
1	10	0
1	10	0
1	10	0
1	10	0
1	10	0
2	3	0
2	2	0
2	2	0
3	9	0
3	7	0
4	1	0
4	1	0
4	1	0
5	5	0
5	3	0
6	3	0
6	2	0
7	4	0
7	4	0
8	5	0
8	5	0
9	1	0
9	1	0
10	1	0
10	1	0
11	9	0
11	8	0
12	4	0
12	3	0
13	9	0
13	8	0
14	6	0
14	6	0
15	6	0
15	6	0
15	6	0
15	6	0
16	5	0
16	4	0
17	6	0
17	6	0
18	5	0
18	4	0
19	6	0
19	6	0
20	6	0
20	6	0
21	8	0
21	8	0
22	7	0
22	7	0
23	5	0
23	5	0
24	5	0
24	5	0
25	2	0
25	2	0
26	9	0
26	9	0
27	8	0
27	8	0
27	8	0
27	8	0
28	10	0
28	10	0
29	5	0
29	5	0
30	3	0
30	3	0
31	5	0
31	5	0
32	12	0
32	12	0
33	7	0
33	7	0
33	7	0
34	3	0
34	3	0
35	11	0
35	11	0
35	11	0
36	12	0
36	12	0
36	12	0
36	12	0
36	12	0
37	2	0
37	2	0
37	2	1
38	10	0
38	10	1
39	7	0
39	7	1
39	8	2
40	3	0
40	3	0
41	4	0
41	5	0
42	6	0
42	6	0
43	5	0
43	5	0
44	4	0
44	5	0
44	5	0
44	5	0
45	10	0
45	10	0
46	9	0
46	9	0
47	10	0
47	10	0
47	10	0
47	10	0
47	10	0
47	10	0
47	10	0
47	10	0
47	10	0
47	10	0
47	10	0
47	11	0
47	11	0
47	10	0
47	10	0
47	10	0
47	10	0
47	10	0
47	10	0
47	10	0
47	10	0
47	10	0
47	10	0
47	10	0
47	10	0
47	10	0
47	10	0
47	10	0
47	10	0
47	10	0
47	9	0
47	10	0
47	9	0
47	10	0
47	10	0
47	10	0
47	10	0
47	9	0
47	9	0
47	10	0
47	10	0
47	10	0
47	9	0
47	10	0
47	10	0
47	10	0
47	10	0
47	10	0
47	10	0
47	10	0
47	10	0
47	10	0
47	10	0
47	11	0
48	6	0
48	6	0
48	6	1
48	8	2
48	9	3
48	9	3
48	9	4
48	10	4
48	9	4
48	8	4
48	6	4
49	3	0
49	3	0
50	9	0
50	9	0
50	9	0
50	9	0
50	10	0
51	4	0
51	4	0
52	4	0
52	5	0
53	11	0
53	11	0
53	11	0
53	10	0
53	10	0
53	9	0
53	9	1
53	11	1
53	11	1
53	11	1
53	11	1
53	11	1
53	11	1
53	11	1
53	11	2
53	12	2
53	12	2
54	9	0
54	8	0
55	11	0
55	9	0
56	6	0
56	7	0
57	7	1
57	8	2
57	8	3
57	9	4
57	9	4
58	12	0
58	11	0
58	12	0
58	12	0
58	12	0
58	12	1
58	12	1
59	13	0
59	13	0
59	13	1
59	14	1
60	8	0
60	8	0
61	11	0
61	10	0
61	11	0
61	11	0
61	12	0
61	11	0
61	11	0
61	12	1
61	12	1
61	12	1
61	12	1
61	12	1
61	12	1
61	12	1
61	12	2
62	12	0
62	12	0
62	12	1
62	13	1
62	14	1
62	13	1
62	13	1
62	13	1
62	13	1
62	12	1
63	14	0
63	14	0
63	14	0
63	14	0
63	14	0
63	13	0
63	14	0
63	14	0
63	13	0
63	14	0
64	11	0
64	11	0
64	11	0
64	11	0
64	11	0
64	10	0
64	11	0
65	11	0
65	11	0
65	11	1
65	11	1
65	10	1
66	8	0
66	7	0
66	7	0
66	6	0
66	6	0
67	10	0
67	10	0
67	10	0
67	10	0
67	10	0
67	10	0
67	10	0
67	10	0
67	10	0
67	9	0
67	9	0
67	9	0
67	9	0
67	9	0
68	9	0
68	9	0
68	9	0
68	9	1
68	11	1
68	10	1
68	10	2
68	12	2
69	10	0
69	10	0
69	11	1
69	12	1
69	11	1
69	11	1
69	11	1
69	11	1
69	11	1
69	11	1
69	10	1
69	11	1
69	11	1
70	9	0
70	9	0
70	10	0
70	9	0
70	9	0
70	9	0
70	9	0
70	9	0
70	9	0
70	9	0
70	9	0
70	9	0
70	9	0
70	8	0
70	8	0
71	3	0
71	3	0
71	3	1
71	6	2
71	7	3
71	8	4
71	8	4
72	11	0
72	11	0
72	11	1
72	12	1
72	12	1
72	11	1
72	12	1
73	4	0
73	4	0
73	4	1
73	8	2
73	9	3
73	10	3
73	10	4
73	11	4
73	10	4
73	10	4
73	10	4
73	10	4
73	10	4
73	10	4
73	10	4
73	10	4
73	10	4
73	10	4
73	9	4
73	9	4
73	9	4
73	9	4
73	9	5
73	10	5
73	10	5
73	10	5
73	10	5
73	10	5
73	10	5
73	10	5
73	10	5
73	10	5
73	10	5
73	10	5
73	10	5
73	10	5
73	10	5
73	10	5
73	9	5
73	10	5
73	10	5
73	10	6
73	11	6
73	11	6
73	11	6
73	10	6
73	10	6
73	10	6
73	10	6
73	10	6
73	10	6
73	10	6
73	10	6
73	10	6
73	10	6
73	10	6
73	10	6
73	10	6
73	10	6
73	10	6
73	10	6
73	10	6
73	11	6
73	11	6
73	11	6
74	9	0
74	9	0
74	9	0
74	9	0
74	9	0
74	9	1
74	10	2
74	10	3
74	11	4
74	10	4
74	12	4
74	11	4
74	11	4
74	11	4
74	10	4
74	11	4
75	11	0
75	11	0
75	12	0
75	11	0
75	11	1
76	9	0
76	9	0
76	9	0
76	8	0
76	8	0
77	10	0
77	10	0
77	10	0
77	9	0
77	9	0
77	9	0
77	10	0
77	9	0
77	9	0
77	9	0
78	9	0
78	9	0
78	9	0
78	8	0
78	9	0
78	8	0
78	9	0
78	8	0
78	8	0
78	8	0
79	4	0
79	4	0
79	3	0
79	3	0
79	3	0
80	7	0
80	7	0
80	7	1
80	6	1
80	7	2
81	4	0
81	4	0
81	4	1
81	6	2
81	8	3
81	8	4
81	9	5
81	9	5
81	9	5
81	9	5
81	8	5
81	8	5
81	8	5
82	11	0
82	11	0
82	10	0
82	11	0
82	10	1
82	12	1
82	12	1
82	12	1
83	12	0
83	12	0
83	12	0
83	11	0
83	12	0
84	10	0
84	12	0
85	10	0
85	9	0
85	9	0
85	9	0
85	9	0
85	9	0
85	9	0
85	9	0
86	9	0
86	9	0
86	8	0
86	9	1
86	10	1
86	11	1
86	10	1
86	10	1
86	10	1
86	9	1
86	9	2
87	13	0
87	12	0
87	11	0
87	12	0
87	11	0
88	13	0
88	12	0
88	12	1
88	13	1
88	12	1
88	12	1
88	12	1
88	12	1
88	12	1
88	12	2
88	12	2
88	12	2
88	12	2
88	12	2
88	13	2
88	12	2
89	10	0
89	10	1
89	10	1
89	11	1
89	10	1
89	10	1
89	10	1
89	9	1
89	9	2
89	10	2
89	10	2
89	10	2
89	9	3
89	10	3
89	10	3
89	9	3
89	9	4
89	10	4
89	9	4
89	9	4
89	8	4
89	9	5
89	9	5
89	9	5
89	9	6
89	9	7
89	9	7
89	9	7
90	2	0
90	1	0
90	2	0
90	2	0
91	12	0
91	12	1
91	12	1
91	12	1
91	12	1
91	12	1
91	12	1
91	12	1
91	12	1
91	12	1
91	12	2
91	13	2
91	13	2
91	12	2
91	11	2
91	12	2
91	11	2
91	11	2
91	12	2
91	11	2
91	11	2
91	11	3
91	11	3
91	11	3
91	12	3
91	11	3
91	10	3
91	11	3
91	11	3
91	11	3
91	11	3
91	10	3
91	10	3
91	10	3
91	10	3
91	10	3
91	9	3
91	9	3
91	9	3
91	9	3
91	9	3
91	8	3
92	7	1
92	7	2
92	8	3
92	8	3
92	8	4
92	9	4
93	0	0
93	0	0
93	0	0
93	0	1
93	8	2
93	7	3
93	8	4
93	9	4
93	9	4
93	9	5
93	9	5
93	10	5
93	9	5
93	9	5
93	8	5
93	9	5
93	9	5
93	9	6
93	9	6
93	9	6
93	8	6
93	8	6
93	7	7
94	8	1
94	8	2
94	8	3
94	9	3
94	9	4
94	10	4
94	10	4
94	10	4
94	10	4
94	10	4
94	8	4
94	8	4
94	7	4
94	9	5
94	9	5
94	10	5
94	11	5
94	11	5
94	10	5
94	10	5
94	10	5
94	9	5
94	10	5
94	10	5
94	10	5
94	10	5
94	10	5
94	10	5
94	10	6
94	11	6
94	10	6
94	10	6
94	10	6
94	10	6
94	11	6
94	11	6
94	11	6
94	10	6
94	10	6
94	10	6
94	10	6
94	9	6
94	9	6
94	9	6
94	10	6
94	10	6
94	10	6
94	10	6
94	10	6
94	10	6
94	10	6
94	10	6
94	10	6
94	10	6
94	9	6
94	9	6
94	9	6
94	9	6
94	10	7
94	10	7
94	11	7
94	11	7
94	11	7
94	11	7
94	10	7
94	11	7
94	10	7
94	11	7
94	11	7
94	11	7
94	10	7
94	9	7
94	9	7
94	10	7
94	10	7
94	10	7
94	10	7
94	10	7
94	10	7
94	10	7
94	10	7
94	11	7
94	10	7
94	10	7
94	11	7
94	10	7
94	10	7
94	10	7
94	10	7
94	10	7
94	10	7
94	10	7
94	10	7
94	10	7
94	10	7
94	10	7
94	10	7
94	10	7
94	10	7
94	10	7
94	10	7
94	10	7
94	10	7
94	10	7
94	10	7
94	10	7
94	10	7
94	11	7
94	10	7
94	10	7
94	10	7
94	10	7
94	11	7
94	10	7
94	10	7
94	10	7
94	10	7
94	11	7
94	10	7
94	10	7
94	10	7
94	10	7
94	10	7
94	10	7
95	9	0
95	8	0
96	11	0
96	10	0
96	9	1
96	9	1
96	9	2
96	10	3
96	11	4
96	11	4
96	11	4
96	11	4
96	11	4
96	11	4
96	10	4
96	11	4
96	11	4
96	10	4
96	10	5
96	10	5
96	10	5
96	11	5
96	10	5
96	10	5
96	10	5
96	10	5
96	10	5
96	10	5
96	10	5
96	9	5
96	9	5
96	9	5
96	9	5
96	9	5
96	10	5
96	9	5
97	9	0
97	9	0
97	9	0
97	9	0
97	9	0
97	9	0
97	10	0
97	9	0
97	8	0
97	8	0
97	9	0
97	9	0
97	9	0
97	9	0
97	8	0
97	9	0
97	8	0
98	10	0
98	10	0
98	10	0
98	11	0
99	9	0
99	8	0
99	9	0
99	9	0
99	8	0
99	8	0
99	8	0
99	9	0
99	9	0
99	9	0
99	9	0
99	9	0
99	9	0
99	9	0
99	9	0
100	2	0
100	2	0
100	4	1
100	8	2
100	9	3
100	10	4
100	11	4
100	11	4
100	10	4
100	10	4
100	11	4
100	10	4
100	10	4
100	10	5
100	10	5
100	10	5
101	0	0
101	0	0
101	0	1
101	9	2
102	1	0
102	2	0
102	1	1
102	7	2
102	8	3
102	8	4
102	9	4
102	9	5
102	8	5
102	8	6
102	9	6
102	9	7
102	9	7
103	11	0
103	11	0
103	11	0
103	12	0
103	11	1
103	12	1
103	12	1
103	12	1
103	12	1
103	11	1
103	11	1
103	12	1
103	11	1
103	11	1
103	10	1
104	9	0
104	8	0
104	7	0
105	10	1
105	10	1
105	10	1
105	10	1
105	10	1
105	10	1
105	9	1
105	9	1
105	10	2
105	11	2
105	11	2
105	10	2
105	9	2
105	10	2
105	10	2
105	9	2
105	9	2
105	10	2
105	9	2
105	10	2
105	9	2
105	9	2
105	10	2
105	10	2
105	10	2
105	9	2
105	9	3
105	9	3
105	9	4
105	10	4
105	9	4
105	10	4
105	9	4
105	9	5
105	10	5
105	10	5
105	9	5
105	9	6
105	9	6
105	9	6
105	9	6
105	9	6
105	9	7
105	9	7
105	8	8
105	8	8
105	8	8
106	11	0
106	11	0
106	12	1
106	12	1
106	12	1
106	12	1
106	11	2
106	12	2
106	12	2
106	12	2
106	12	2
106	12	3
106	13	3
106	12	3
106	11	3
107	12	0
107	12	0
107	11	0
107	11	0
107	10	0
107	11	0
107	11	0
107	10	0
107	9	0
108	7	0
108	7	0
108	7	1
108	8	2
108	12	3
108	12	3
108	11	3
108	11	3
108	11	3
108	10	3
108	10	3
108	10	3
108	10	3
108	10	3
108	10	3
108	10	3
108	10	3
108	10	3
108	10	3
108	10	4
108	11	4
108	11	4
108	11	4
108	10	4
108	10	4
108	10	5
108	11	5
108	11	5
108	11	5
108	11	5
108	10	5
108	10	5
108	11	5
108	11	5
108	11	5
108	11	5
108	11	5
108	10	5
108	10	5
108	10	6
108	11	6
108	11	6
108	11	6
108	11	6
108	11	6
108	11	6
108	11	6
108	11	6
108	11	6
108	10	6
108	10	6
108	10	6
108	10	7
108	10	7
108	11	7
108	10	7
108	10	7
108	11	7
108	11	7
108	10	7
108	10	7
108	10	7
108	10	7
108	10	8
108	10	8
108	10	8
108	11	8
108	10	8
108	10	8
108	11	8
108	11	8
108	10	8
108	11	8
108	10	8
108	11	8
108	11	8
108	11	8
108	10	8
108	10	8
109	8	0
109	8	0
109	8	0
109	9	0
109	9	0
109	6	0
109	6	1
109	7	2
109	7	2
109	8	3
109	8	3
110	10	0
110	11	1
110	11	1
110	11	1
110	11	1
110	10	1
110	10	1
110	10	1
110	10	1
110	10	1
111	14	0
111	14	0
111	14	0
111	13	0
111	13	0
111	13	0
111	13	1
111	14	1
111	14	1
111	14	1
111	14	1
111	15	1
111	13	1
111	12	1
111	12	2
111	13	2
111	13	2
112	11	0
112	12	0
112	11	0
112	12	0
112	11	0
112	12	1
112	12	1
112	10	1
112	11	1
112	11	2
112	12	2
112	11	2
112	12	2
112	12	2
112	12	2
112	11	2
112	11	3
112	11	3
112	10	3
112	11	3
112	11	3
112	10	3
112	10	3
112	10	3
112	11	3
112	10	3
112	10	3
112	10	3
112	11	3
112	12	3
112	11	3
112	10	3
112	11	3
112	11	4
112	10	4
112	10	4
112	11	4
112	11	4
112	11	4
112	10	4
112	11	4
112	10	4
112	11	4
112	10	5
112	11	5
112	11	5
112	11	5
112	11	5
112	11	5
112	11	5
112	11	5
112	11	5
112	11	6
112	11	6
112	11	6
112	11	6
112	12	6
112	11	6
112	11	6
112	10	6
112	11	6
112	11	6
112	10	7
112	12	7
112	11	7
112	11	7
112	11	7
112	11	7
112	11	7
112	10	8
112	11	8
112	11	8
112	11	8
112	11	8
112	11	8
112	10	8
112	11	8
112	11	9
112	11	9
112	11	9
112	11	9
112	11	9
112	11	9
112	11	9
112	11	9
112	11	9
112	11	10
112	11	10
112	11	10
112	11	10
112	10	10
112	11	10
112	10	10
112	10	10
112	10	10
112	10	10
112	11	11
112	11	11
112	11	11
112	11	11
112	11	11
112	10	11
112	11	11
112	10	11
112	10	11
112	10	11
112	10	11
112	10	11
112	11	12
112	12	12
112	11	12
112	11	12
112	10	12
112	10	12
112	11	12
112	11	12
112	11	12
112	10	12
112	11	12
112	11	12
112	11	13
112	11	13
112	11	13
112	11	13
112	11	13
112	11	13
112	10	13
112	10	13
112	10	14
112	12	14
112	11	14
112	11	14
112	12	14
112	11	14
112	11	14
112	11	14
112	11	14
112	11	14
112	11	14
112	11	14
112	11	14
112	11	14
112	10	14
112	10	14
112	11	14
112	10	15
112	11	15
112	11	15
112	11	15
112	11	15
112	11	15
112	10	15
112	12	15
112	11	15
112	11	15
112	11	15
112	11	15
112	10	15
112	11	15
112	11	15
112	11	15
112	11	15
112	11	15
112	11	15
112	10	15
112	10	15
112	11	15
112	10	15
112	11	15
113	7	0
113	6	0
113	7	1
113	6	2
113	8	3
113	8	4
113	8	4
113	8	4
113	8	5
113	8	5
114	2	0
114	2	0
114	3	1
114	7	2
114	11	3
114	12	3
114	11	3
114	10	3
114	10	3
114	10	3
114	10	3
114	10	3
114	10	3
114	10	3
114	10	3
114	10	3
114	10	3
114	10	3
114	10	3
115	12	0
115	12	0
115	11	0
115	12	0
115	12	0
115	12	0
115	12	0
115	12	0
115	12	0
115	12	0
115	13	0
115	13	0
115	12	0
115	11	0
115	12	0
115	13	0
115	12	0
115	12	0
115	11	0
115	12	0
115	12	0
115	12	0
115	11	0
115	12	0
115	12	0
115	11	0
115	12	0
115	11	0
115	12	0
115	12	0
115	11	0
115	11	0
115	11	0
115	12	0
115	11	0
115	11	0
115	12	0
115	11	0
115	11	0
115	12	0
115	11	0
115	11	0
115	11	0
115	11	0
115	11	0
115	11	0
115	11	0
115	12	0
115	11	0
115	11	0
115	10	0
115	11	0
115	11	0
115	11	0
115	11	0
115	11	0
115	11	0
115	11	0
115	11	0
115	11	0
115	12	0
115	12	0
115	12	0
115	12	0
115	11	0
115	11	0
115	10	0
115	10	0
115	11	0
115	11	0
115	11	0
115	11	0
115	11	0
115	11	0
115	12	0
115	11	0
115	10	0
115	11	0
115	11	0
115	10	0
115	11	0
115	10	0
115	11	0
115	10	0
115	11	0
115	11	0
115	11	0
115	11	0
115	10	0
116	9	0
116	7	0
116	7	0
116	7	1
116	8	2
116	9	3
116	9	3
116	9	4
116	10	4
116	10	4
116	10	4
116	10	4
116	9	4
116	9	4
116	9	4
116	9	4
116	9	5
116	9	5
116	9	5
116	9	5
116	9	5
116	9	5
116	8	6
116	10	6
116	10	6
116	10	6
116	10	6
116	10	6
116	9	6
116	10	6
116	10	6
116	10	6
116	10	6
116	10	6
116	10	6
116	9	6
116	9	6
116	9	6
116	9	6
116	10	6
116	10	6
116	10	6
116	9	6
116	9	6
116	10	6
116	10	6
116	10	6
116	10	6
116	9	6
116	9	6
116	9	6
116	9	6
116	9	6
117	6	0
117	6	0
117	6	1
117	10	2
117	11	3
117	12	4
117	12	4
117	12	4
117	12	4
117	12	4
117	13	4
117	12	4
117	12	4
117	12	4
117	12	4
117	12	4
117	11	4
117	12	4
117	12	4
117	11	4
117	11	4
117	11	4
117	11	4
117	10	4
117	11	4
117	11	4
117	11	4
117	12	4
117	11	4
117	11	4
117	11	4
117	11	4
117	10	4
117	10	4
117	11	4
117	11	5
117	11	5
117	12	5
117	12	5
117	12	5
117	12	5
117	11	5
117	11	5
117	10	5
117	11	5
117	11	5
117	11	5
117	11	5
117	10	5
117	11	6
117	13	6
117	13	6
117	12	6
117	12	6
118	5	0
118	4	1
118	7	2
118	8	3
118	10	4
118	10	4
118	9	4
118	9	4
119	5	0
119	5	0
119	5	1
119	7	2
119	7	3
119	9	4
119	9	4
119	8	5
119	9	5
120	2	0
120	2	0
120	2	1
120	10	2
120	11	3
121	10	0
121	10	0
121	11	0
121	10	1
121	10	1
121	9	2
121	10	2
121	10	2
121	11	2
121	10	2
121	9	2
121	9	3
121	9	4
121	9	4
121	9	4
121	9	5
121	9	5
121	8	5
121	9	6
121	9	6
121	9	7
121	10	8
121	10	8
121	9	8
122	5	0
122	5	0
122	6	0
122	5	1
122	9	2
122	9	2
122	10	2
122	10	2
122	10	2
123	11	0
123	11	0
123	12	0
123	11	0
123	11	0
123	12	0
123	11	0
123	11	0
123	11	0
123	11	0
123	11	1
123	12	1
123	11	1
123	11	1
123	12	1
123	11	1
123	11	1
123	11	1
123	11	1
123	10	1
123	10	1
123	10	2
123	11	2
123	11	2
123	11	2
123	10	2
123	11	2
123	11	2
123	11	2
123	12	2
123	11	2
123	11	2
123	11	2
123	11	2
123	11	2
123	11	2
123	12	2
123	10	2
123	11	2
123	11	2
123	11	2
123	11	2
123	11	2
123	10	2
123	9	2
123	10	2
123	10	2
123	10	3
123	11	3
123	11	3
123	11	3
123	11	3
123	10	3
123	9	3
123	10	3
123	10	3
123	10	4
123	11	4
123	11	4
123	11	4
123	11	4
123	11	4
123	11	4
123	11	4
123	10	4
123	10	4
123	10	4
123	10	4
123	10	4
123	11	4
123	11	4
123	10	4
123	10	4
123	10	4
123	10	4
123	10	5
123	11	5
123	11	5
123	11	5
123	11	5
123	11	5
123	10	5
123	10	5
123	10	5
123	10	5
123	10	5
123	10	5
123	10	5
123	10	5
123	10	6
123	10	6
123	10	6
123	10	6
123	10	6
123	10	6
123	9	6
123	9	6
123	10	6
123	10	6
123	10	6
123	10	6
123	10	6
123	10	6
123	11	6
123	10	6
123	10	6
123	9	6
123	10	6
123	10	6
123	10	6
123	10	6
123	10	6
123	10	6
123	11	6
123	10	6
123	10	6
123	9	6
123	9	6
123	10	6
123	9	6
123	10	6
123	10	6
123	10	6
124	3	0
124	2	0
124	2	1
124	7	2
124	7	3
124	8	4
124	9	5
124	9	5
125	0	0
125	0	0
125	0	1
125	8	2
125	10	3
125	11	3
125	11	3
125	12	3
125	11	3
125	11	3
125	10	3
125	10	3
125	10	3
125	9	3
125	11	3
125	10	4
125	11	4
125	11	4
125	11	4
125	12	4
125	12	4
125	11	4
125	10	4
125	11	4
125	10	4
126	11	0
126	12	0
126	11	0
126	11	0
126	11	0
126	11	0
126	11	0
126	11	0
126	11	0
126	12	0
126	11	0
126	11	0
126	11	0
126	11	0
126	11	0
126	11	0
126	11	0
126	11	0
126	10	0
126	11	0
126	11	0
126	11	0
126	10	0
126	10	0
126	10	0
126	10	0
126	10	0
126	10	0
126	11	0
126	10	0
126	10	0
126	11	0
126	11	0
126	10	0
126	10	0
126	10	0
126	11	0
126	10	0
126	11	0
126	10	0
126	10	0
126	10	0
126	10	0
126	10	0
126	9	0
126	8	0
126	9	0
127	2	0
127	2	0
127	2	1
127	8	2
127	8	3
127	8	4
127	8	4
128	6	0
128	5	0
128	5	1
128	8	2
128	8	3
128	10	4
128	10	4
128	11	4
128	11	4
128	10	5
128	11	5
128	11	5
128	10	5
128	10	5
128	10	5
128	10	5
128	10	5
128	9	5
128	10	5
128	9	6
128	9	6
128	10	6
128	10	6
128	10	6
128	10	6
128	11	6
128	10	7
128	10	7
128	10	7
128	10	7
128	10	7
128	10	7
128	10	7
128	9	7
128	9	7
128	9	8
128	10	8
128	10	8
128	9	8
128	9	8
128	10	8
128	10	8
128	9	8
128	10	8
128	10	9
129	10	0
129	10	0
129	9	0
130	8	0
130	7	0
130	6	1
130	10	2
130	10	3
130	10	4
130	12	4
130	11	4
130	11	4
130	10	4
130	10	4
130	11	4
130	12	4
130	11	4
130	11	4
130	11	4
130	11	4
130	11	4
130	10	4
130	11	4
130	10	4
130	9	5
130	10	5
130	10	5
130	10	5
130	10	5
130	10	5
130	10	5
130	10	5
130	10	5
130	10	5
130	10	5
130	10	5
130	10	5
130	10	5
130	9	5
130	9	5
130	9	6
130	10	6
130	10	6
130	10	6
130	9	6
130	10	6
130	10	6
130	10	7
130	10	7
130	10	7
130	10	7
130	10	7
130	10	7
130	10	7
130	10	7
131	12	0
131	12	0
131	11	0
131	11	0
131	11	0
131	10	0
131	10	0
131	12	0
131	11	0
131	11	0
131	10	0
131	10	0
131	10	0
131	10	0
131	10	0
131	10	0
131	10	0
132	6	0
132	6	0
132	5	1
132	7	2
132	8	3
132	9	3
132	9	4
132	10	4
132	10	4
132	10	4
132	10	4
132	9	4
132	9	4
132	10	5
132	11	5
132	11	5
132	10	5
132	10	5
132	10	5
132	10	5
132	8	5
132	9	5
132	9	5
132	10	6
132	11	6
132	11	6
132	11	6
132	11	6
132	10	6
132	10	6
132	10	6
132	9	6
132	10	6
132	10	6
132	11	6
132	10	6
132	10	6
132	10	6
132	10	6
132	10	6
133	6	0
133	6	0
133	5	1
133	7	2
133	9	3
133	10	4
133	11	4
133	11	4
133	11	4
133	10	4
133	10	4
133	10	4
133	9	4
133	9	4
133	9	5
133	9	5
133	10	5
133	10	5
133	10	5
133	10	5
133	10	5
133	10	5
133	10	5
133	10	5
133	10	5
133	9	5
133	9	6
133	9	6
133	9	6
133	9	6
133	10	6
133	9	7
133	10	7
133	11	7
133	11	7
133	10	7
133	10	7
133	9	7
133	9	7
133	10	7
133	10	7
133	10	7
133	10	7
133	10	7
133	10	7
133	10	7
133	10	7
133	9	7
133	9	7
133	9	7
133	9	7
133	9	7
133	9	7
133	9	7
133	9	8
133	10	8
133	10	8
133	10	8
133	11	8
133	10	8
133	10	8
133	10	8
133	10	8
133	10	8
133	10	8
133	10	8
133	10	8
133	10	8
133	11	8
133	10	8
133	9	8
133	10	8
133	10	9
133	10	9
133	11	9
133	10	9
133	10	9
133	10	9
133	10	9
133	10	9
133	10	9
133	10	9
133	10	9
133	10	9
133	10	9
133	10	9
133	10	9
133	10	9
133	10	9
133	10	9
133	10	9
133	8	9
134	7	1
134	9	2
134	10	3
134	10	3
134	10	3
134	10	3
134	9	3
134	9	3
134	9	4
135	11	0
[truncated: 28,117 more rows]
